# Supplementary material for: Design and Synthesis of Novel Helix Mimetics Based on the Covalent H-Bond Replacement and Amide Surrogate
Source: Molecules. 2023 Jan 12;28(2):780. doi: 10.3390/molecules28020780 (PMC9863496; doi:10.3390/molecules28020780)
Supplement: Supplementary file 1 [file molecules-28-00780-s001.zip]

Archive with 1 entries (1 files):
- molecules-2071300-supplementary.pdf
